# Supplementary material for: X-chromosome target specificity diverged between dosage compensation mechanisms of two closely related Caenorhabditis species
Source: eLife. 2023 Mar 23;12:e85413. doi: 10.7554/eLife.85413 (PMC10076027; doi:10.7554/eLife.85413)
Supplement: Figure 1—figure supplement 4—source data 1. [file elife-85413-fig1-figsupp4-data1.zip]

Archive with 9 entries (6 files):
- Figure 1ΓÇöfigure supplement 4 source data/
- Figure 1ΓÇöfigure supplement 4 source data/.DS_Store
- __MACOSX/
- __MACOSX/Figure 1ΓÇöfigure supplement 4 source data/
- __MACOSX/Figure 1ΓÇöfigure supplement 4 source data/._.DS_Store
- Figure 1ΓÇöfigure supplement 4 source data/Figure 1ΓÇöfigure supplement 4 source data labeled.pdf
- __MACOSX/Figure 1ΓÇöfigure supplement 4 source data/._Figure 1ΓÇöfigure supplement 4 source data labeled.pdf
- Figure 1ΓÇöfigure supplement 4 source data/Figure 1ΓÇöfigure supplement 4-source data images.tif
- __MACOSX/Figure 1ΓÇöfigure supplement 4 source data/._Figure 1ΓÇöfigure supplement 4-source data images.tif
